# Supplementary material for: Exploring the Geographic Variation in Fruit and Vegetable Purchasing Behaviour Using Supermarket Transaction Data
Source: Nutrients. 2021 Dec 30;14(1):177. doi: 10.3390/nu14010177 (PMC8747042; doi:10.3390/nu14010177)
Supplement: Supplementary file 1 [file nutrients-14-00177-s001.zip]

Archive with 1 entries (1 files):
- nutrients-1505122-supplementary.pdf
